# Supplementary material for: GWAS and Transcriptomic Analysis Identify OsRING315 as a New Candidate Gene Controlling Amylose Content and Gel Consistency in Rice
Source: Rice (N Y). 2024 Jun 8;17:38. doi: 10.1186/s12284-024-00718-8 (PMC11161452; doi:10.1186/s12284-024-00718-8)
Supplement: Supplementary file 2 — Supplementary Material 2 [file 12284_2024_718_MOESM2_ESM.xlsx]

## Sheet: Table S1
Table S1. Information and phenotypic variations of the 450 rice accessions used in this study.
		AC (%)		ASV		GC (mm)
SEQ	Subpopulation	2018YJ	2016GZ	2018YJ	2016GZ	2018YJ	2016GZ	Origin	IRGC number
6	Indica	23.3	22.3	4.3	4.5	105.3	110.6	Bangladesh	IRGC 66767
7	Indica	23	22.6	4.2	4.8	90.5	83.7	Bangladesh	IRGC 27509
11	Indica	24.3	23.2	5.6	6.8	22.8		Indonesia	IRGC 43369
14	Indica	25.3	23.5	4.9	6.8	41.3	42.9	Bangladesh	IRGC 6208
19	Indica	26.4	26.1	4.7	5	90	47.3	India	IRGC 51231
20	Indica	23.8	22.3	4.4	5.5	73.5	92.8	India	IRGC 45624
24	Indica	22.1	23.2	4.3	2.3	109.9	111.5	Bangladesh	IRGC 6422
25	Indica	29.5	25.9	4.9	6.5	69.3	92.9	Bangladesh	IRGC 5854
27	Indica	22.6	24.3	5	6.8		33	Brazil	IRGC 50463
30	Indica	22.6	22.2	4.3	7	86.5	103	Madagascar	IRGC 10984
36	Japonica	19.2	20.2	4.8	4.8	58.5	53	India	IRGC 12894
37	Japonica	11.2	11.2	6.1	7	91.3	88	Taiwan	IRGC 17054
39	Japonica	18.6	18.9	5.4	5.5	55.8	54	Myanmar	IRGC 33130
44	Indica	22.9	22	4.3	5.8	95.4	81.3	India	IRGC 9177
46	Indica	23.3	22.6	3.2	5.8	104.8	105.8	Pakistan	IRGC 27967
50	Japonica	0.8	4.4	5.2	7	104.5	83.9	Laos	IRGC 23385
51	Japonica	18.4	18.5	5	5.7	84.4	78.6	Philippines	IRGC 23364
56	Indica	22.2	20.9	4.7	5.5	94	77.3	Sri Lanka	IRGC 7722
58	Japonica	0.8	1.4	3.8	4.8	99.5	104.5	Philippines	IRGC 8182
60	Indica	9.6	11.2	6	7	72.4	77.3	Korea Rep	IRGC 34393
62	Indica	21.4	20.3	4.5		95	86.5	India	IRGC 7919
64	Japonica	18.5	18.8	6.1	7	62.5	46	India	IRGC 186
66	Indica	20.8	22.1	4.7	4.7	115	102.8	India	IRGC 8188
76	Indica	20.2	21.8	4.5	3	108.6	101	India	IRGC 6386
77	Indica	21.7	22.2	3.7	4.5	92	89.5	India	IRGC 6274
78	Japonica	20.9	26.2	4.3	6.3	63.8	46.8	Sri Lanka	IRGC 31524
79	Japonica		24	6	6.8	72.1	64.5	Sri Lanka	IRGC 31525
82	Japonica		17.3	5.5	6.7	85	91.5	Zaire	IRGC 15092
84	Indica	21.2	22.4	3.4	4	119.5	96.8	Iran	IRGC 32362
86	Indica	0.5		5.5	7	113.3	86.3	Thailand	IRGC 9146
87	Indica	24.2	23	3.5	4.8	113	105.5	Bangladesh	IRGC 27519
91	Indica	21.7	21.3	4.6	5.7	73.3	75.2	India	IRGC 117398
414	Indica	21.1	21.3	4.3	3.7	110.8	98.3	Bangladesh	IRGC 29016
423	Indica	23.2	22.6	5	5.7	114	103.8	Pakistan	IRGC 28364
425	Indica	22.3	20.3	4.8	6.8	45.8	38	Egypt	IRGC 4158
427	Indica	27.8	23.2	4.8	4.7	81.5	94	China	IRGC 72577
433	Indica	25	24.3	4.5	3.5	96.3	98.5	India	IRGC 21618
436	Indica	19.2	24.1	3.8	5.2	125.5	134	India	IRGC 42019
440	Indica	22.8	23.3	3.8	5	116	107.3	Bangladesh	IRGC 28918
441	Indica	21.8	22.8	4.6	4.8	91.3	55.8	Indonesia	IRGC 117313
442	Indica	23.1	22.6	4	6.3	106.8	102.3	Bangladesh	IRGC 26540
446	Indica	23.8	22.7	5.3	6.8	121.9	121.3	Senegal	IRGC 15980
447	Indica	22.3	24.1	3	4.5	101	102.1	India	IRGC 74728
450	Indica	20.6	24.1	3.3	4.3	101.9	81.1	Bangladesh	IRGC 34737
452	Indica	20.9	23.2	3	5.5	121	125.1	Bangladesh	IRGC 25840
453	Indica	20.2	23.7	4.6	4.7	87.6	90.5	Sri Lanka	IRGC 117315
454	Indica	21.5	23.6	5	5	103	107.3	Sri Lanka	IRGC 15782
455	Indica	23.1	23.1	2.7	4.8	101.3	90.4	Bangladesh	IRGC 6588
456	Indica	0.8	1.5	2.5	5.2	99.3	113.5	Bangladesh	IRGC 6550
457	Indica	24.1	23	2.7	3	88.8	131.5	India	IRGC 74733
458	Indica	22	23.5	2.8	4	109	99.3	Bangladesh	IRGC 49022
461	Indica	24.9	24.1	7	7	20		Brazil	IRGC 116960
462	Indica	10.5	11.6	6.8	7	60.1	60	Myanmar	IRGC 33004
463	Indica	20.9	19.7	2.8		34.8	33.8	Suriname	IRGC 50640
464	Indica	21.6	22.6	4.3	4.5	121.5	114	Philippines	IRGC 117322
465	Indica		23.6		5.5		117.7	Bangladesh	IRGC 77228
467	Indica	18.5	23.3	5.2	6	90.5	113	China	IRGC 51280
468	Indica	24	25	5	6	72.9	91.3	India	IRGC 52101
469	Indica	20.1	22.8	3.5	3.8	104.3	104.3	Bangladesh	IRGC 64771
470	Indica	19.7	22	4	6.2	115	101.3	China	IRGC 1598
471	Indica	18.8	23	4.7	5.3	85.2	99.5	Bangladesh	IRGC 77230
472	Indica	20.7	22.5	4.4	5.3	89.5	88.3	China	IRGC 4785
473	Indica	20.8	23.6	4.3	4.7	113.8	95	Bangladesh	IRGC 25855
476	Indica	20.8	22	5.2	6	47.2	49	Costa Rica	IRGC 116971
477	Indica	25	23.2	6.8	7	18.8	24.2	Costa Rica	IRGC 116972
480	Indica	22	21.6	5	5.3	63.8	65.3	China	IRGC 72024
483	Indica	19.2	20.4	5		87.9	88	China	IRGC 72671
484	Indica	21.9	23.2	4.8	6.5	113.9	105	Sri Lanka	IRGC 40788
488	Indica	19.2	21.6	4.4	5	110.1	112.5	Bangladesh	IRGC 64774
489	Indica	19.7	23.5	4.9	4.8	131	95.3	Bangladesh	IRGC 64773
491	Indica	24.3	22.2	6.3	7	33	29	Upper Volta	IRGC 75577
493	Indica	27.2	21.3	5		46.6	44.8	China	IRGC 68021
494	Indica	23.3	23	7	7	24.5	19.3	China	IRGC 70215
495	Indica	22.7	22.2	4	6.5	57.1	56.5	Sri Lanka	IRGC 15565
500	Indica	20.6	23.2	2.3	4.2	112	89.5	Bangladesh	IRGC 66783
501	Indica	20.5	22	3.3	5.3	131.8	116.8	Pakistan	IRGC 73098
502	Indica	20.1	22.5	3.8	5	125.3	112.9	Bangladesh	IRGC 25854
504	Indica	26.9	22.5	5	6	110	117.4	Sri Lanka	IRGC 31393
505	Indica	10.8	10.7	6.2	6.7	103.3	71.8	Nepal	IRGC 61953
507	Indica	20.3	23.5	4.4	4.7	106.3	115	Bangladesh	IRGC 66792
510	Indica	0.5	1.3	4.8	6.7	110	112	Laos	IRGC 12931
511	Indica	22	23.4	4.4	6.7	97.3	108.1	India	IRGC 74744
515	Indica	21.7	22.5	2.5	4.7	116.3	107	Bangladesh	IRGC 64778
516	Indica	24.9	21.8	4.5	5.3	64	42.6	China	IRGC 68078
517	Indica	23.3	22.5	5	4.7	29.3	41	China	IRGC 72706
518	Indica	27.6	19.7	5.5	5.7	25	27.8	China	IRGC 68090
519	Indica	21.4	22.5	4	5.8	42.6	52.9	China	IRGC 76598
520	Indica	22.5	22.8	4.9	4.8		99.7	Taiwan	IRGC 65097
521	Indica	23.7	23.9	5.3	6.5	48.3	62.8	Guatemala	IRGC 116996
522	Indica	22.2	22.2	6.3	7	41.1	27.8	Guatemala	IRGC 116997
523	Indica	20.8	22.3	4.5	2.3	124	108	Bangladesh	IRGC 77250
525	Indica	20.7	23.5	7	7	22	25.5	Philippines	IRGC 78132
527	Indica	11.2	12.4	7	7	54.5	65.6	Philippines	IRGC 117005
528	Indica	20.6	21.7	4.6	5.2		81.3	Philippines	IRGC 99703
530	Indica	24.4	22.3	7	7	53.6	44.9	Philippines	IRGC 117373
532	Indica	18.8	20.7	6.5	7	33.3	23.5	Philippines	IRGC 117299
536	Indica	24.5	23.3	4.5	4.3	103.8	108.3	Pakistan	IRGC 73102
539	Indica	21.2	21.5	4.4	3.6	90.8	104.8	Bangladesh	IRGC 25867
541	Indica	21.2	22	4.6	5.2	59.5	65.5	China	IRGC 88421
542	Indica	21.9	22.7	7	7	20.3	22	Dominican Rp	IRGC 117009
543	Indica	26.4	22.7	4.5		98	106.5	Bangladesh	IRGC 64780
546	Indica	21.2	21.5	3.8	3	103.3	109.5	Bangladesh	IRGC 66806
547	Indica	23.3	22.8	5.2	6.5	92.1	123.7	Sri Lanka	IRGC 49746
548	Indica	21.5	23.5	4.9	3.3	114.8	129.1	Pakistan	IRGC 73105
549	Indica	21.4	23.5	4	3.7	127.5	118.8	Sri Lanka	IRGC 15432
550	Indica	20.2	21	4.8	4.3	110.3	91.5	Sri Lanka	IRGC 51001
551	Indica	20.6	23.1	4.6	3.5	133.3	100.5	India	IRGC 74751
553	Indica	21.8	22.2	6.5	7	95	67.3	Bhutan	IRGC 67838
554	Indica	11.8	12	7	7	70.9	81.8	Myanmar	IRGC 33174
555	Indica	21.5	20.5	4.9	3.3	105.9	103.1	India	IRGC 34983
556	Indica	20.5	21.4	4	3.3	111.3	86.9	Bangladesh	IRGC 66807
557	Indica	0.6	1.8	6.3	5.8	111.3	105.8	Thailand	IRGC 24108
558	Indica	0.4	1	6.8	7	125.5	104	Thailand	IRGC 48114
561	Indica	19.5	21.8	3.8	5	111.8	99.8	Philippines	IRGC 44513
562	Indica	21.2	22	4.5	2.3	85.2	75.5	Sri Lanka	IRGC 15585
564	Indica	20.3	22.5	4.3	2	128	101.8	Bangladesh	IRGC 77267
565	Indica	23.5	24.8	4.6	5.7	95	59	Taiwan	IRGC 5589
566	Indica	8.9	12.2	6.7	6.8	59.4		China	IRGC 752
571	Indica	23.7	24.1	5	6	104	84.8	Bangladesh	IRGC 77272
572	Indica	23.6	24.9	3.1	6.5		88.8	Bangladesh	IRGC 49227
576	Indica	19.6	21.6	5	5.2	46	29	China	IRGC 4541
578	Indica	24.5	24.4	4.9	6.3	60.2	79.8	Sri Lanka	IRGC 31462
581	Indica	23.8	22.5	1	5.3	48.5	37.5	China	IRGC 68212
583	Indica	21.9	21.7	4.8	3.3	98.8	87.8	Bangladesh	IRGC 29374
585	Indica	22.1	23.2	4.7	1.7	81.3	53.3	Madagascar	IRGC 77864
587	Indica	23	24.6	4.8	6.8	39.8	38	Mauritius	IRGC 5834
588	Indica	21.4	23.2	4.7	6.8	32	47	Madagascar	IRGC 69963
589	Indica	19.8	20.5	5	4.2		111	Brazil	IRGC 79837
591	Indica	22	23.5	2.8	3.7	118	100.6	Bangladesh	IRGC 25888
592	Indica	21.9	25.3	5	3.7	111	111	Bangladesh	IRGC 25893
593	Indica	19.7	22	4.7	4.2	100.5	99.5	Bangladesh	IRGC 66817
594	Indica	21	25.5	4.3	3.3	110.8	110	Bangladesh	IRGC 64789
595	Indica	22.4	23.3	5.1	6.8	59.5	79.5	Sri Lanka	IRGC 36489
596	Indica	21.9	23.9	4.8	4.2	103	106.3	Bangladesh	IRGC 66818
598	Indica	12.2	14.2	5.9	7	70.2	70.5	Kenya	IRGC 70676
599	Indica	0.7	0.9	5.7	7	108.8	121.3	China	IRGC 70345
603	Indica	24.4	24.3	4.4	4	108.2	96.3	India	IRGC 51903
606	Indica	23.3	24.6	5	5.2	44	48.3	Sri Lanka	IRGC 8934
607	Indica	21.1	24.2	4.8	3	100.3	102.5	India	IRGC 32559
608	Indica	20.5	21.8	4.9	3.3	110.8	97.8	Madagascar	IRGC 68972
609	Indica	20.1	23.9	5	3.5	75.9	95.5	Madagascar	IRGC 68838
611	Indica		26.7				74	Philippines	IRGC 117370
612	Indica	20.6	23.7	5	3	120.1	118	Sri Lanka	IRGC 47399
613	Indica	20.4	23.1	4.8	4.7	128	103.6	Bangladesh	IRGC 25911
615	Indica	21.1	23.6	5.6	6.8	39.4	40.8	Myanmar	IRGC 33562
616	Indica	10.4	12.3	7	7	64.3	73.1	Cuba	IRGC 117021
620	Indica	24	22.9	4.8	4.8	33	56.3	Ecuador	IRGC 117022
621	Indica	19.9	23.2	4.8	5	101.5	119.5	Sri Lanka	IRGC 11744
622	Indica	19.5	23.6	5	5	104.3	99	Philippines	IRGC 26889
625	Indica	23.1	24.3	4.3	6.8	77.7	87	Nepal	IRGC 59189
628	Indica	21.1	20.1	4.7	4.7	113	96	Sri Lanka	IRGC 15706
630	Indica	20.7	22.6	4.1	3.5	128.4	126	Bangladesh	IRGC 64793
632	Indica	20.2	20.7	4.5	6.8	113.4	90.3	Sri Lanka	IRGC 36507
633	Indica	22.5	21.8	5	4.2	97.7	105.2	Bhutan	IRGC 62181
634	Indica		15.3				57	Bhutan	IRGC 62184
635	Indica	22.1	23.2	4.4	5.8	26.6	30	Bangladesh	IRGC 38207
640	Indica	20.7	22.3	4.3	4	120.8	83.6	Pakistan	IRGC 73118
643	Indica	23.6	22	3.9	5.5	55.4	44	China	IRGC 59849
645	Indica	22.5	22.3	4.4	3.8	106	130.5	Pakistan	IRGC 28212
650	Indica	20.2	22.9	5	5.7	93.3	74.3	India	IRGC 74717
651	Indica	20.7	22.1	4.8	4.7	111	112	India	IRGC 35154
653	Indica	20.4	22.4	5	6.3	94	88	Bangladesh	IRGC 77301
654	Indica	21.7	22.9	4.9	5	71.9	86.5	Bangladesh	IRGC 37598
655	Indica	22.7	22.4	4.8	6.8	34.6	52.6	Madagascar	IRGC 69044
656	Indica	17.8	18.5	7	7	46.2	52.5	Thailand	IRGC 117355
658	Indica	21.1	22.1	4.9	5	120.9	121.8	Sri Lanka	IRGC 8972
659	Indica	23	24.7	4.2	3.5	100.9	84.3	Pakistan	IRGC 28303
664	Indica	22.4	21.9	4.9	3.2	115.4	116.3	Pakistan	IRGC 73127
667	Indica		23	5.1	4.3	80.3	80	China	IRGC 1224
671	Indica	23.7	23.7	5.1	6.2	29.5	51.9	Madagascar	IRGC 69977
673	Indica	21.9	22.5	4.8	3.8	112.9	98.3	China	IRGC 34265
674	Indica		25.3	5.1		102	84.5	Bangladesh	IRGC 25928
679	Indica	22.5	23.4	4.8	6	90.6	102.3	Madagascar	IRGC 69111
680	Indica	22.2	22.3	5.2	5.5	79.8	70.4	Sri Lanka	IRGC 15516
681	Indica	23.6	23.7	4.6	4	101.4	93.8	Sri Lanka	IRGC 15721
682	Indica	22.5	23.6	5.1		100.8	77.8	Sri Lanka	IRGC 67661
683	Indica	22.4	22.3	4.8	3.2			China	IRGC 74226
684	Indica	22.3	22.8	5.4	5	46.7	42	China	IRGC 68279
685	Indica	22.2	24.3	5.1	5.7	104.3	93.5	Sri Lanka	IRGC 51096
686	Indica	22.5	23.9	5.3	5.2	57.1	36.8	China	IRGC 68296
687	Indica	22.8	24.6	4.4	5.3	100	97.8	Bhutan	IRGC 62190
688	Indica	18.8	22.5	4.8	3.3	93.8	77.3	China	IRGC 68318
689	Indica	23.3	23.5	4.7	5		61	China	IRGC 70447
690	Indica	21.1	23.8	4	5.7	61		China	IRGC 70468
692	Indica	21.1	22.8	4.7	4.8	48.8	67.9	China	IRGC 72573
694	Indica	10.5	13	2.7	4.3	79.8	83	Myanmar	IRGC 33208
696	Indica	23	23.7	4.8	5	119.3	122.8	India	IRGC 74762
700	Indica	21.4	22.9	5.3	4.8	50	58.8	China	IRGC 72360
701	Indica	22.4	24.7	4.8	4.2	99.1	79.8	India	IRGC 35166
702	Japonica	19.7	20	4.9	5.2	105.4	126.3	Brazil	IRGC 39111
704	Indica	19.9	22.6	5	4.5	69.9	75.4	China	IRGC 63544
706	Indica	21.9	23.8	4.5	3.7	102.1	76.3	India	IRGC 21477
711	Japonica	18.9	20.3	6	7	67.6	66.5	Philippines	IRGC 289
713	Japonica	18.8	20	6.4	5.8	89.2	70	Malaysia	IRGC 60220
716	Japonica	0.7	1.2	6.8	7	118	128.5	Philippines	IRGC 3832
717	Indica	22	23.3	4.6	4.3	119	141.3	India	IRGC 32561
721	Indica		27.3	6.3		23	20	India	IRGC 74742
725	Indica	24.6	24.1	4.3	4	85.5	76	India	IRGC 53989
726	Indica	21.2	21.8	4.3	5.7	82.3		Bangladesh	IRGC 25874
730	Japonica	10.7	12.5	6.8	7	80.2	77.3	United States	IRGC 77141
731	Japonica	21.2	17.8	4.8	4	94.5	67.2	Bangladesh	IRGC 25892
733	Japonica	0.5	1.2	5.5		125.5	128	Korea Rep	IRGC 2356
740	Indica	22.1	21.7	4.8	3.7	113.8	106	India	IRGC 52763
745	Indica	24	24	5	6.5	36.3	56	Nepal	IRGC 16234
752	Indica	21.9	22.9	4.9	5.2	94	98.5	Bangladesh	IRGC 27513
755	Indica	11.2	10.9	7	7	77	72.3	Thailand	IRGC 27748
757	Indica	21.8	23.4	5	6.7	102.5	104.3	Bangladesh	IRGC 25850
761	Japonica	20.8	19.9	5.3	4.5	91.5	82	Ivory Coast	IRGC 15147
762	Japonica	10.2	12.3	6.9	7	76.8	85.3	Japan	IRGC 40081
767	Indica	0.6	1.4	6.3	7	103.5	121.5	Thailand	IRGC 71012
772	Indica	21.9	24.8	4.8	4	117.5	111.5	Sri Lanka	IRGC 7738
773	Indica	21	23.6	4.5	4.7	91.8	97	India	IRGC 12454
786	Indica	8.4	11.1	6.3	7	53	53.5	India	IRGC 51727
787	Japonica	17.8	18.2	6.5	7	38.8	51.3	Italy	IRGC 82418
794	Japonica	18.5	20.1	5	6	85.7	71.5	Malaysia	IRGC 71501
797	Indica	21.8	22.9	4.7	3	93.8	71.5	India	IRGC 12884
798	Japonica	20.7	20.6	5.4	5.3	73.7	73.5	Malaysia	IRGC 71505
801	Japonica	8.4	10.9	6.5	7	84	88.5	Romania	IRGC 65648
806	Japonica	0.6	1.1		6.3	113.5	126	China	IRGC 70065
810	Japonica	16.6	17.8	5.3	4.7	99.7	85	Guinea	IRGC 57781
811	Indica	19.8	21.4	4.8	4.5	110.3	105.5	Madagascar	IRGC 79459
812	Japonica	17.3	18.3	5	4	105.3	73.5	Bhutan	IRGC 62162
813	Japonica	17.3	17.6	4.9	3.3	90.6	62.5	Madagascar	IRGC 77840
814	Indica	21.7		4.7	7	67.9	92.2	Bangladesh	IRGC 53458
821	Japonica	18	19.7	4.6	4.3	56.5	69	Papua New Guinea	IRGC 13496
822	Japonica	17.4	16	5	3	76	71.5	Brazil	IRGC 116962
823	Japonica	0.6	1.4	5.8	6.8	117.5	116.5	United States	IRGC 57082
829	Japonica	20.4	22.2	4.8		95.4	71	Korea Rep	IRGC 82284
831	Indica	26	25.5	5	6.3		90.5	India	IRGC 54656
837	Japonica	16.8	18.1	4.8	3	63.6	69.5	Brazil	IRGC 117325
838	Indica	20.4	22.2	4.8	6.7	21.5	37	Liberia	IRGC 30676
844	Indica	18.5	21.1	4.8	5	113.6	78.1	India	IRGC 74737
846	Japonica		7.7	4.8		78.4	110.5	Korea Rep	IRGC 58315
847	Japonica	17.1	19.7	4.8	4.2	86.9	52.8	Australia	IRGC 78392
851	Indica	19.3	22.2	4.7	4.2	102.9	93.5	India	IRGC 636
852	Indica	18.5	21.9	4.9	6.2	109.3	107.8	Nepal	IRGC 58968
854	Japonica	15.2	17.9	6.4	7	70.5	50	Italy	IRGC 82422
859	Japonica	8.5	10	4.5	3	101.8	101.5	Nigeria	IRGC 63102
861	Japonica	16.1	19.3	5.3	5.3	121.3	109.5	Ivory Coast	IRGC 16081
871	Japonica	10.4	13.2	6.4	6.8	77	95	China	IRGC 61801
874	Japonica	9.8	10.3	6	7	83	95	Japan	IRGC 5388
876	Japonica	0.5	1.6	6.3	6.8	118.8	126	China	IRGC 80953
880	Japonica	15.7	18.9	5.3	5.3	100.5	78.1	Brazil	IRGC 55860
883	Japonica	16.3	19.7	5.3	6.8	107.9	79.5	Philippines	IRGC 67437
885	Japonica	16.8	19.5	5.1	4.5	98.4	107.3	Ivory Coast	IRGC 64850
888	Japonica	8.8	11.9	4.7	3.5	95.8	101	Ivory Coast	IRGC 64854
893	Japonica	17.1	19.6	5.5	4.5	100	99.6	Congo	IRGC 77446
896	Indica	21.4	22.5	5	4.7	127.8		Bangladesh	IRGC 66800
897	Japonica	21.2	16.5	5	6.7	73.5	49.4	Bhutan	IRGC 62172
899	Indica	10.4	9.6	6.1	7	59.2	84	India	IRGC 53177
900	Indica	21	22.8	5	4.5	106.6	104.8	Sri Lanka	IRGC 47381
902	Indica	20.5	22.2	5	3.3	132.8	95.5	India	IRGC 54072
903	Indica		1.5		6.8		115.8	Laos	IRGC 29973
904	Indica	0.6	1.5		7	121.5	118.3	Laos	IRGC 29588
905	Japonica	1.8	1.3	6	6.3	115.5	116.5	Laos	IRGC 23423
907	Indica	15.5	17	4.9		88.1	81.3	Viet Nam	IRGC 78341
908	Indica	1.8	1	6.7	7	110.5	120.3	Laos	IRGC 11887
910	Indica	20.3	20	7	7	35.3	21.9	India	IRGC 34768
912	Indica	20.3	21.1	5	5.7	112.2	121.3	Bangladesh	IRGC 77266
916	Japonica	17.1	18.7	5	6.3	90.7	105.8	Liberia	IRGC 30467
918	Japonica	17.2	18.4	5.3	7	100.3	102	Malaysia	IRGC 71544
919	Japonica	14.4	14.6	4.8	5	94	78.5	Australia	IRGC 11337
922	Japonica	18.3	16.4	6.6		63.1	51.5	Uzbekistan	IRGC 36164
923	Japonica	22.7	16.8	6	7	47.6	45.5	Romania	IRGC 13402
924	Japonica	9.5	12.7	4.1	4.7	113.5	78.8	United States	IRGC 1761
929	Japonica	15.5	18.4	6.1	3.5	77.5	75	Brazil	IRGC 50492
931	Indica	20	22.5	5.3	5	100.9	106	China	IRGC 70325
932	Japonica	22.8	22.8	5	4.2	41.2	41	Colombia	IRGC 19919
933	Indica	19.8	21	5.3	5.3	40.4	46.9	Taiwan	IRGC 119
937	Japonica	8.8	9.4	4.2	7	83.8	90.8	United States	IRGC 34282
940	Indica	24.3	26.1	5	7	36.8	52.4	Malaysia	IRGC 10929
941	Indica	20.9	22.7	5.3	6.2	64	79.5	China	IRGC 51366
942	Indica	19	20.8	4.8	4.2	94.4	113.3	India	IRGC 54748
948	Japonica	16.2	17.2	5.8	6.8	104.5	101	Indonesia	IRGC 18222
949	Indica	8.5	13.6	6.7	7	53.8	53.9	Myanmar	IRGC 33359
953	Japonica	0.6	2.4	6.5	7	113.3	109	Bangladesh	IRGC 25898
954	Indica	19.5	22.7	4.8	4.5	81.5	71	China	IRGC 4471
963	Japonica	13.8	17.9	5.4	4.7	65.2	52.5	Taiwan	IRGC 17062
967	Indica	21.4	24.5	3.8	4.5	46	20	Iraq	IRGC 9503
973	Japonica	16.3	19.1	5.7	4.5	76.1	52.5	Ivory Coast	IRGC 56704
981	Japonica	18.6	20.7	5.5		65.6	52.5	Ecuador	IRGC 55808
988	Japonica	12.8	12.4	5	7	84.8	72.5	United States	IRGC 66758
989	Japonica	0.5	1.1	6.3	7	119	104	Laos	IRGC 11821
993	Indica	23.6	23.7	4.2	5	101.2	90.5	Sri Lanka	IRGC 36345
995	Japonica	19.6	20.7	3	7	98	37	Malaysia	IRGC 13297
996	Indica	20.2	22.7	7	7	33.5	36.5	Philippines	IRGC 99704
999	Indica	28.5	28.2	4.8	5.5	102.3	79.1	India	IRGC 74773
1001	Indica	18.5	20.7	4.6	5.7	76.8	83.8	Sri Lanka	IRGC 15609
1003	Japonica	16	18.4	5	3.7	113	68.1	Mexico	IRGC 117025
1006	Japonica	11.7	11.7	6.3	7	82.5	73.5	Italy	IRGC 65727
1008	Japonica	17.5	19	3.1	3.2	79.4	101.8	United States	IRGC 1943
1015	Indica	18.9	22	4.3	3.7	115	97.3	India	IRGC 67757
1017	Japonica	8.9	10.9	6	7	83.5	80	Italy	IRGC 82434
1023	Indica	22.2	19.1	5.6	6.8	30.8	53	Indonesia	IRGC 66650
1025	Japonica	0.3	1.5	5.8	7	117	124	Korea Rep	IRGC 19868
1026	Indica	13	15.1	6.5	7	88.8	77.5	Sri Lanka	IRGC 15675
1031	Indica	14	12.9	5.6	7	96	71	Korea Rep	IRGC 46964
1035	Indica	20.2	22.2	4.3	3.8	58.5	52	China	IRGC 65743
1037	Japonica	18.5	22.1	4.3		124.6	110.5	Taiwan	IRGC 2993
1043	Japonica	19.1	19.5	4.5	5.5	59.1	62.6	Indonesia	IRGC 19144
1044	Japonica	20.3	20.2	4.9	5.2	75.1	54.5	Guinea-Bissau	IRGC 56723
1046	Japonica	9.8	11.7	6.7	7	65	74.9	Nigeria	IRGC 117257
1047	Indica		24.4		3.3		66	China	IRGC 4711
1048	Indica	19.9	22.5	4.9	4.5	60.7	75.9	China	IRGC 72851
1054	Japonica	10	12.9	6.7	7	67.5	71.8	Italy	IRGC 82437
1056	Japonica	19.6	19.7	5.3	4.2	54.8	57.3	Ivory Coast	IRGC 117358
1057	Japonica	11.7	10.5	3.6	3	85.3	88	Ivory Coast	IRGC 117359
1058	Japonica	18.1	17.8	4.8		99.5	47.5	Ivory Coast	IRGC 117360
1060	Japonica	8.2	10.8	6.7	7	77.5	72.8	Turkey	IRGC 74460
1061	Japonica	18.2	16.6	6	7	43.5	37.8	Belgium	IRGC 57496
1064	Japonica		15.7				46.5	Ukraine	IRGC 51658
1068	Japonica	0.4	1.5	6	7	119	116	China	IRGC 59990
1069	Japonica	8.8	10.3	6.5	7	88	91	Japan	IRGC 5320
1070	Japonica	12.2	13.2	6		76.8	78	Japan	IRGC 5294
1074	Japonica	19.2	21.3	5	4.3	91.5	66.8	Korea Rep	IRGC 19894
1075	Indica	22.8	22.8	5	5.3	48.8	57.8	China	IRGC 53439
1079	Japonica	0.9	1.5	4.3	6.8	106.3	96.8	India	IRGC 21575
1087	Japonica	0.6	0.8	6.6	7	111.8	113.5	Indonesia	IRGC 24977
1089	Japonica	18.7	19.2	4.3	3.2	54.8	49.5	United States	IRGC 51099
1091	Japonica	10	11.9	4.5	7	82.5	80	United States	IRGC 55229
1096	Indica	11.8	9.9	6.7	7	76	85.8	Bhutan	IRGC 64917
1098	Japonica	11.7	14.1	6.3		77	75.5	Japan	IRGC 501
1099	Japonica	13.2	14	3	4.5	70.5	55	Morocco	IRGC 65724
1100	Japonica	20.8	16.7	6.8	7	37.1	42.5	Turkey	IRGC 3230
1104	Japonica	7.4	9.9	6.3	7	88	74.3	China	IRGC 1220
1108	Indica	19.5	21.2	4.6	2.7	109.5	96.5	Bangladesh	IRGC 25865
1111	Indica	20.9	22.5	4.2	5	120.2	94.3	Philippines	IRGC 10321
1113	Indica	17.6	19.9	4.4	3.7	85.6	70.9	Ghana	IRGC 67544
1114	Japonica	0.8	1.3	6.3	7	122	106.3	India	IRGC 20765
1117	Indica	8.7	9.3	6.3	7	60.5	64.8	India	IRGC 42957
1119	Indica	19.7		4.9	4.7	107.8	91.5	Viet Nam	IRGC 7014
1120	Japonica	16.4	17.5	5.3	5.5	86	106	Madagascar	IRGC 69845
1125	Indica	21	21.5	4.8	3.7	109	101.2	Bangladesh	IRGC 25845
1128	Indica	24.3	23.1	6	7	33	24.2	United States	IRGC 53378
1131	Indica	20.9	21.8	4.3	5.3	75.3	101.5	Taiwan	IRGC 2764
1134	Indica	21	21.8	5.2	6.8	56.9	68.1	Indonesia	IRGC 48644
1135	Indica	21.6	21.2	4.4	6.5	64.3	56.3	Philippines	IRGC 117367
1137	Indica	26.2	23.6	7	7	37.3	26	Philippines	IRGC 117292
1140	Japonica	9.8	11.9	6.2	7	95.5	82.8	China	IRGC 67676
1141	Indica	8.8	10.6	4.1	3	112.9	112.1	Bangladesh	IRGC 6560
1143	Indica	20.9	21.3	4.8	5.2	124.5	122.9	Sri Lanka	IRGC 66516
1147	Indica	23	22.6	4.3	5.3	143.3	129.5	Sri Lanka	IRGC 11947
1148	Indica	20.6	22.2	4.4	4	111.5	107.6	Mauritania	IRGC 79799
1156	Indica	23.5	21.5	4.7	4	117.5	108.5	Madagascar	IRGC 69408
1158	Indica	19.9	21.1	4.8	5.3	128	123.6	India	IRGC 117353
1165	Indica	11.1	10.9	6.5	7	66.6	80.5	Nepal	IRGC 59244
1166	Japonica	9.4	9.8	4.3	3.2	93	97.3	Nigeria	IRGC 117256
1168	Japonica	19.1	18.7	5.6	7		76.8	Madagascar	IRGC 69910
1170	Indica	18.7	21.2	7	7	32.8	35	China	IRGC 70404
1173	Indica	23.7	23.6	4.9	5.2	111	123	Thailand
1179	Indica	20.2	21.6	4.3	5.7	117.1	109.5	Madagascar	IRGC 69356
1192	Japonica	19.1	18.2	5	4.3	108	94.5	Guyana	IRGC 68799
1203	Indica	20.8	22.4	4.7	6.3	112.9	100.8	Japan	IRGC 10798
1214	Japonica	19.3	20.2	4.8	2	86.8	87.8	Brazil	IRGC 50531
1215	Indica	0.5	0.9	6.3	7	118.5	115.2	Thailand	IRGC 9148
1216	Japonica	19	18.2	4.3	4		46.3	Brazil	C1
1217	Japonica	8	8.6	3.5	2.3	100.8	95.8	Spain	GERVEX 529
1219	Japonica	19.4	18.9	5.1	6.7	93	71	Madagascar	GERVEX 8319
1222	Japonica	20.3	19.6	3.8	3		61.5	United States	GERVEX 1640
1225	Indica	26.2	26.1	6.7	7	101.8	124	Philippines	C1
1226	Japonica	18.6	18.1	4.8	4.3	49.8	55	Brazil	IRTP 17399
1229	Japonica	17.1	17.8	5	5	108	87.8	Venezuela	IRGC 65646
1234	Indica	24.1	23.9	4.4	5.2	81.5	93.5	Madagascar	GERVEX 8342
1235	Japonica	19.1	20.4	5.4	5.8	73.5	46	Madagascar	GERVEX 4750
1237	Indica	22	22.1	4.3	6.8	116.3	117.8	Madagascar	GERVEX 8343
1245	Indica	22.9	24	4.3	3.3	126.5	111	India	IRGC 19928
1250	Japonica	16.3	15.7	6		97.1	60.7	Madagascar	GERVEX 9172
1251	Japonica	10	10.3	6.7		85	87.5	Spain	GERVEX 524
1252	Japonica	20.3	18.8	4.3	5.7	104.4	61	United States	GERVEX 1648
1254	Japonica	25.5	23	4.2	4	58.3	61.5	United States	GERVEX 1649
1255	Japonica	17.7	19.2	4.3		86.4	55.5	Brazil	GERVEX 8508
1257	Japonica	19.2	17.7	4.3	4.8	55.4	48.5	Madagascar	GERVEX 8329
1261	Japonica	17.7	16.1	5	5.2	83.5	67	Indonesia	IRGC 43392
1262	Japonica	20.3	18.8	5	5.5	119.5	89.5	Brazil	GERVEX 8506
1264	Japonica	20.2	18.8	5	5.2	47	93.8	France	C1
1266	Japonica		19	3	4.5	40	61.7	Ivory Coast	C1
1267	Japonica	0.9	1.2	4.3	5.5	110.5	99.8	Korea Rep	GERVEX 509
1268	Indica	22.6	20.5	6.8	7			Philippines	IRGC 32675
1270	Indica	23.8	25	4.5	6	59.5	84	Philippines	C1
1272	Indica	22.4	24.9	6.8	7	96.8	85.4	Philippines	C1
1273	Indica	23.2	24	6.6	7			Philippines	IRGC 63493
1275	Japonica	20.7	20.8	4.5		60.9	52.8	Philippines	C1
1276	Japonica	16.7	18.7	3.8	4.3	61.3	57.6	Philippines	C1
1279	Indica	17.1	16.4	4.5	4.3		88.7	Philippines	C1
1280	Indica	21.4	22.5	4.6	5.3		75.7	Philippines	C1
1281	Japonica	11.1	11.5	5	4.7	95.5	97.8	Ivory Coast	GERVEX 4988
1283	Japonica	21.1	24.1	6.6	7	43.4	41.5	Ivory Coast	GERVEX 7698
1284	Japonica	13.7	11.7	3.6	3	80.5	90.3	Ivory Coast	GERVEX 7702
1286	Japonica	9.4	10.4	4.3	2.5	106.5	84.5	Senegal	GERVEX 606
1288	Japonica	18.8	19	4.8	6	101.3	114.3	Nicaragua	GERVEX 8714
1291	Indica	23.5	22.3	6.5	7	23.8	29.9	Mali	C1
1292	Japonica	16.8	17.5	5	3.7	80.1	95.9	Indonesia	IRGC 43420
1294	Indica	19.5	22.1	4.8	4.5	97.4	95.9	India	C1
1298	Indica	23.6	21.6	4.4	6.8		121.6	Madagascar	GERVEX 5115
1301	Japonica		9.8		7		80.8	Japan	IRGC 74556
1302	Japonica	11.5	10.6	3	3	83.5	100	Australia	GERVEX 1656
1305	Indica	22.8	29.8	4.1	3.7	102.5	97	Madagascar	GERVEX 5144
1307	Japonica	0.9	1.2	4	3.3	103.8	96.5	Philippines	IRGC 64189
1310	Japonica		10.2		6.8		91	United States	GERVEX 1665
1313	Japonica	19	22.1	4.2	7	96.8	116	Madagascar	GERVEX 8445
1320	Japonica	9.8	11.8	6.5	7	85.5	70	Italy	GERVEX 41
1321	Japonica	19.8	20	4.8	2.7	89	102.5	Colombia	C1
1323	Japonica	22.9	22.9	5	2.7	93.3	94	Philippines	C1
1325	Japonica	19.6	19.3	3.5	4.2	59.2	59	Colombia	C1
1327	Japonica	15.1	15.5	6.3	7	48.7	46.5	China	IRGC 8266
1329	Japonica	21.3	19.5	3.8	5.7	34.5	58.3	Brazil	C1
1332	Indica	18.8	22.2	4.5	4	117	120.3	Madagascar	GERVEX 8412
1334	Japonica	11	11.9	6.5	7	65.9	78.3	Portugal	GERVEX 1245
1339	Japonica	9.1	9.9	6.1	7	62.9	84.5	Portugal	GERVEX 1294
1341	Indica	11.5	11.8	6.9	7	48.3	70	Korea Rep	GERVEX 1306
1342	Indica	24.6	12.2	4.4		53.3	67	Mali	C1
1347	Indica	20.9	22.5	4.3	3	93.9	100.5	Bhutan	IRGC 64934
1348	Japonica	20.3	20.3	5.4	5.7		92.5	Madagascar	GERVEX 8385
1349	Indica	22.1	23.2	5.3	4.3	75.6	88	Madagascar	GERVEX 5387
1350	Indica	22.8	23.5	4.7	4.2	107.1	88	Philippines	IRTP 7034
1353	Japonica	16.7	17	2.8	4.3	99.3	82.5	Madagascar	GERVEX 8321
1354	Indica	22.2	23	4.4	4.5	108.5	101.5	Madagascar	GERVEX 5429
1360	Japonica	19.1	19	4.1	5.7	67.6	55	Ivory Coast	C1
1361	Indica	18.9	19.6	3.1	4	62.3	43	Senegal	C1
1362	Indica	22.4	23.1	3.8	3.3	107.3	92	Senegal	C1
1364	Indica	20.3	15.8	2.5	2.7	66	63.5	Senegal	C1
1365	Indica	24.2	20.9	7	7	33.1	23.7	Senegal	C1
1367	Indica	24.1	17.6	7	7	25.5	28	Senegal	C1
1370	Indica	23	24.3	4.5			93	Senegal	C1
1371	Indica	22.1	23.5	4.7	4	108	104	Senegal	C1
1372	Indica	19	23.3	3	2.7	89.5	109	Senegal	C1
1373	Indica	24.2	25.2	6.8	7	42.5	84.4	Senegal	C1
1374	Japonica	18.8	19.5	4.8	7	120.5	122.7	Ivory Coast	IRGC 16071
1377	Japonica	11.2	12.3	5.8	7	66	63	Italy	GERVEX 101
1380	Indica	23.5	22.1	4.5	5.8	67.1	54.8	India	IRGC 46891
1387	Indica	21.3	23.2	5	4.3	105.3	87	India	IRGC 42363
1388	Japonica	19.9	20.5	5.6	5.7	108.3	103.5	Philippines	IRGC 11169
1390	Japonica	18.4	19.9	5.4	6.7	76.6	59
1394	Indica	13.3	14.3	5.9	7	73.1	71	Cuba	IRGC 116991
1395	Indica	21.6	21.6	5.3	6.8	53.3	47	Philippines	IRGC 117369
1399	Indica	24.7	22.6	4.9	7	39.4	61.9	Viet Nam	IRGC 16724
1400	Indica	21	22.3	4.7	6.2	106.5	105	Sri Lanka	IRGC 40844
1403	Indica	24.8	22.9	6.7	7	20.5	20	Panama	IRGC 117019
1409	Indica	28.4	24.4	4.1	7	46.5	29.8	Sri Lanka	IRGC 36400
1416	Indica	22.6	22.7	3.8	6.3	115.6	122.8	Madagascar	IRGC 68361
1420	Japonica		23	4.8	6.8	61.3	62.5	Indonesia	IRGC 27116
1431	Indica	26.8	22.5	7	7	20	31.2	Dominican Rp	IRGC 117010
1434	Indica	0.4	1.4	5.7		109.5	112	Viet Nam	IRGC 78333
1435	Indica	25.9	23.5	4.4	5.7		101	India	IRGC 51990
1436	Indica	22.4	21.2	5	6.5	117.5	128.3	India	IRGC 74756
1438	Japonica	0.3	1.1	6.2	7	117.3	113	Viet Nam	IRGC 78366
1442	Japonica	17.7	17.9	4.9	6	102.8	75.8	Australia	IRGC 5766
1445	Japonica	0.4	1.7	4.3	6.2	100	112	Philippines	IRGC 8046
1449	Indica	0.4	1.8	5.7	7	105	108.8	Thailand	IRGC 117356
1453	Japonica	21.5	20	5.3	5.7	94.9	89	Brazil	IRGC 50596

## Sheet: Table S2
Table S2. Distribution of phenotypic data for different populations, across different environments (2016GZ and 2018YJ) and for various traits (AC, ASV, GC).
Population	Phenotype	Environment	Min.	Max.	Mean
indica	AC	2016GZ	0.9	29.8	21.036
indica	AC	2018YJ	0.4	29.5	20.3526
japonica	AC	2016GZ	0.8	26.2	14.8592
japonica	AC	2018YJ	0.3	25.5	14.1423
whole	AC	2016GZ	0.8	29.8	19.0009
whole	AC	2018YJ	0.3	29.5	18.3065
indica	ASV	2016GZ	1.7	7	5.3039
indica	ASV	2018YJ	1	7	4.89326
japonica	ASV	2016GZ	2	7	5.51579
japonica	ASV	2018YJ	2.8	6.9	5.17519
whole	ASV	2016GZ	1.7	7	5.37181
whole	ASV	2018YJ	1	7	4.98361
indica	GC	2016GZ	19.3	141.3	83.9712
indica	GC	2018YJ	18.8	143.3	85.9708
japonica	GC	2016GZ	37	128.5	80.0832
japonica	GC	2018YJ	34.5	125.5	85.2811
whole	GC	2016GZ	19.3	141.3	82.6379
whole	GC	2018YJ	18.8	143.3	85.7343

## Sheet: Table S3
Table S3. The AC of 12 accessions with TT haplotype.
SEQ	Subpopulation	AC (%)
		2018YJ	2016GZ
86	Indica	NA	0.5
425	Indica	20.3	22.3
510	Indica	1.3	0.5
557	Indica	1.8	0.6
558	Indica	1	0.4
767	Indica	1.4	0.6
903	Indica	1.5	NA
904	Indica	1.5	0.6
908	Indica	1	1.8
1117	Indica	9.3	8.7
1215	Indica	0.9	0.5
1449	Indica	1.8	0.4

## Sheet: Table S4
Table S4. The 22 annotated genes within the qAC9-2 and qGC9-2 region.
chr	locus	start	stop	ori	is_TE	is_expressed	is_representative	annotation
Chr9	LOC_Os09g24590	14649228	14650292	-	N	Y	Y	expressed protein
Chr9	LOC_Os09g24600	14652112	14652561	-	N	Y	Y	S-adenosylmethionine decarboxylase proenzyme, putative, expressed
Chr9	LOC_Os09g24610	14654565	14655281	-	N	Y	Y	expressed protein
Chr9	LOC_Os09g24620	14659923	14661767	+	N	Y	Y	expressed protein
Chr9	LOC_Os09g24630	14661675	14664152	-	N	Y	Y	expressed protein
Chr9	LOC_Os09g24640	14666229	14667809	+	N	Y	Y	pentatricopeptide, putative, expressed
Chr9	LOC_Os09g24650	14671543	14676773	+	N	Y	N	zinc finger, C3HC4 type, putative, expressed
Chr9	LOC_Os09g24660	14677513	14681202	-	N	Y	Y	AGAP000554-PA, putative, expressed
Chr9	LOC_Os09g24670	14680807	14684519	+	N	Y	Y	CAAX amino terminal protease family protein, putative, expressed
Chr9	LOC_Os09g24680	14687748	14690180	-	N	Y	Y	pentatricopeptide, putative, expressed
Chr9	LOC_Os09g24690	14691168	14693121	-	N	Y	Y	60S ribosomal protein L34, putative, expressed
Chr9	LOC_Os09g24700	14694434	14699204	-	N	Y	Y	expressed protein
Chr9	LOC_Os09g24710	14711584	14716679	+	N	Y	N	alpha/beta hydrolase fold, putative, expressed
Chr9	LOC_Os09g24720	14729631	14731119	-	N	Y	Y	expressed protein
Chr9	LOC_Os09g24730	14731888	14733820	-	N	Y	Y	expressed protein
Chr9	LOC_Os09g24800	14775451	14776791	+	N	Y	Y	MYB family transcription factor, putative, expressed
Chr9	LOC_Os09g24810	14793742	14794460	+	N	Y	Y	ZF-HD protein dimerisation region containing protein, expressed
Chr9	LOC_Os09g24820	14812099	14816389	-	N	Y	Y	ZF-HD protein dimerisation region containing protein, expressed
Chr9	LOC_Os09g24830	14821407	14821788	+	N	N	Y	hypothetical protein
Chr9	LOC_Os09g24840	14828981	14830515	+	N	Y	Y	GASR10 - Gibberellin-regulated GASA/GAST/Snakin family protein precursor, expressed
Chr9	LOC_Os09g24860	14841073	14841438	+	N	Y	Y	expressed protein
Chr9	LOC_Os09g24870	14843939	14847953	-	N	Y	Y	expressed protein
